# Supplementary material for: Development and validation of nomograms to recurrence and survival in patients with early-stage cervical adenocarcinoma
Source: J Cancer Res Clin Oncol. 2023 Aug 1;149(15):13727–39. doi: 10.1007/s00432-023-05068-4 (PMC10590295; doi:10.1007/s00432-023-05068-4)
Supplement: Supplementary file 1 — Supplementary file1 (XLSX 14 KB) [file 432_2023_5068_MOESM1_ESM.xlsx]

## Sheet: Sheet1
Table S1 Multivariate recurrence model with different variable combinations
	model1
	Characteristic	HR(95% CI)	p-value	cindex	cindex.low	cindex.high
	Age(years)			0.816	0.701	0.931
	≤55	—	—
	>55	2.4 (0.93-6.18)	0.07
	Stage
	1	—	—
	2	2.15 (0.8-5.82)	0.131
	Tumour size(mm)
	≤40	—	—
	>40	5.15 (1.75-15.19)	0.003
	Number of positive LNs	1.26 (1.07-1.49)	0.006
	Infiltration depth
	≤2/3	—	—
	>2/3	1.18 (0.41-3.4)	0.753
	model2*
	Characteristic	HR(95% CI)	p-value	cindex	cindex.low	cindex.high
	Age(years)			0.818	0.708	0.928
	≤55	—	—
	>55	2.74 (1.05-7.15)	0.04
	Stage
	I	—	—
	II	2.76 (1.1-6.93)	0.031
	Tumour size(mm)
	≤40	—	—
	>40	7.02 (2.61-18.94)	0
	Lymph metastasis
	NO	—	—
	YES	2.25 (0.88-5.76)	0.09
	Infiltration depth
	≤2/3	—	—
	>2/3	1.22 (0.43-3.44)	0.704
	model3
	Characteristic	HR(95% CI)	p-value	cindex	cindex.low	cindex.high
	Age(years)			0.789	0.681	0.897
	≤55	—	—
	>55	2.12 (0.84-5.37)	0.112
	Stage
	I	—	—
	II	2.12 (0.79-5.64)	0.134
	Tumour size(mm)
	≤40	—	—
	>40
	Number of positive LNs	1.38 (1.18-1.62)	0
	Infiltration depth
	≤2/3	—	—
	>2/3	1.27 (0.43-3.76)	0.668
	model4
	Characteristic	HR(95% CI)	p-value	cindex	cindex.low	cindex.high
	Age(years)			0.772	0.661	0.883
	≤55	—	—
	>55	1.86 (0.73-4.7)	0.193
	Stage
	I	—	—
	II	2.73 (1.09-6.85)	0.032
	Lymph metastasis
	NO	—	—
	YES	2.73 (1.03-7.24)	0.043
	Infiltration depth
	≤2/3	—	—
	>2/3	1.48 (0.5-4.35)	0.479
	model5
	Characteristic	HR(95% CI)	p-value	cindex	cindex.low	cindex.high
	Age(years)			0.787	0.679	0.894
	≤55	—	—
	>55	2.2 (0.88-5.5)	0.092
	Stage
	I	—	—
	II	2.18 (0.82-5.79)	0.119
	Number of positive LNs	1.4 (1.21-1.63)	0
	model6
	Characteristic	HR(95% CI)	p-value	cindex	cindex.low	cindex.high
	Age(years)			0.778	0.668	0.887
	≤55	—	—
	>55	2 (0.81-4.96)	0.135
	Stage
	I	—	—
	II	2.86 (1.15-7.12)	0.024
	Lymph metastasis
	NO	—	—
	YES	3.11 (1.25-7.77)	0.015
	model7
	Characteristic	HR(95% CI)	p-value	cindex	cindex.low	cindex.high
	Age(years)			0.76	0.639	0.882
	≤55	—	—
	>55	2 (0.8-5)	0.138
	Stage
	I	—	—
	II	2.68 (1.05-6.84)	0.04
	Infiltration depth
	≤2/3	—	—
	>2/3	2.68 (1.05-6.84)	0.04
* The model with the highest c-index index
