# Supplementary material for: Development and validation of nomograms to recurrence and survival in patients with early-stage cervical adenocarcinoma
Source: J Cancer Res Clin Oncol. 2023 Aug 1;149(15):13727–39. doi: 10.1007/s00432-023-05068-4 (PMC10590295; doi:10.1007/s00432-023-05068-4)
Supplement: Supplementary file 2 — Supplementary file2 (XLSX 10 KB) [file 432_2023_5068_MOESM2_ESM.xlsx]

## Sheet: Sheet1
Sensitivity analysis on the complete data of the recurrence model
Characteristic	HR	95% CI	p-value
Age
≤55 year	—	—
>55 year	2.17	0.68, 6.95	0.2
Stage
I	—	—
II	4.28	1.38, 13.20	0.012
Tumor.size
<4cm	—	—
≥4cm	6.43	2.04, 20.20	0.001
Lymph.metastasis
No	—	—
Yes	2.36	0.81, 6.93	0.12
Depth.of.invasion
≤2/3	—	—
＞1/3	3.5	0.74, 16.50	0.11
C-index (95%CI): 0.85(0.73-0.96)
