# Supplementary material for: Development and validation of nomograms to recurrence and survival in patients with early-stage cervical adenocarcinoma
Source: J Cancer Res Clin Oncol. 2023 Aug 1;149(15):13727–39. doi: 10.1007/s00432-023-05068-4 (PMC10590295; doi:10.1007/s00432-023-05068-4)
Supplement: Supplementary file 3 — Supplementary file3 (XLSX 12 KB) [file 432_2023_5068_MOESM3_ESM.xlsx]

## Sheet: Sheet1
Table S2 Multivariate survival model with different variable combinations
	model1*
	Characteristic	HR(95% CI)	p-value	cindex	cindex.low	cindex.high
	Age(years)			0.896	0.806	0.986
	≤55	—
	>55	7.02 (1.87-26.33)	0.004
	Stage
	I	—
	II	2.34 (0.69-7.93)	0.172
	Tumour size(mm)
	≤40	—
	>40	9.26 (2.45-35.01)	0.001
	Number of positive LNs	1.44 (1.13-1.83)	0.003
	model2
	Characteristic	HR(95% CI)	p-value	cindex	cindex.low	cindex.high
	Age(years)			0.887	0.795	0.98
	≤55	—
	>55	5.57 (1.58-19.6)	0.007
	Stage
	I	—
	II	3.27 (1.04-10.29)	0.042
	Tumour size(mm)
	≤40	—
	>40	11.93 (3.27-43.47)	0
	Lymph metastasis
	NO
	YES	3.18 (1.04-9.72)	0.043
	model3
	Characteristic	HR(95% CI)	p-value	cindex	cindex.low	cindex.high
	Age(years)			0.861	0.773	0.948
	≤55	—
	>55	4.6 (1.4-15.13)	0.012
	Stage
	I	—
	II	2.09 (0.66-6.69)	0.212
	Number of positive LNs	1.53 (1.24-1.88)	0
	model4
	Characteristic	HR(95% CI)	p-value	cindex	cindex.low	cindex.high
	Age(years)			0.811	0.711	0.912
	≤55	—
	>55	2.81 (0.94-8.4)	0.065
	Stage
	I	—
	II	2.78 (0.92-8.41)	0.07
	Lymph metastasis
	NO	—
	YES	3.48 (1.15-10.52)	0.027
* The model with the highest c-index index
