# Supplementary material for: Development and validation of nomograms to recurrence and survival in patients with early-stage cervical adenocarcinoma
Source: J Cancer Res Clin Oncol. 2023 Aug 1;149(15):13727–39. doi: 10.1007/s00432-023-05068-4 (PMC10590295; doi:10.1007/s00432-023-05068-4)
Supplement: Supplementary file 4 — Supplementary file4 (XLSX 10 KB) [file 432_2023_5068_MOESM4_ESM.xlsx]

## Sheet: Sheet1
Sensitivity analysis on the complete data of the survival model
Characteristic	HR	95% CI	p-value
Age
≤55 year	—	—
>55 year	6.55	1.24, 34.60	0.027
Stage
I	—	—
II	3.6	0.67, 19.50	0.14
Tumor.size
<4cm	—	—
≥4cm	8.07	1.54, 42.30	0.013
Number.of.metastasis	1.44	1.09, 1.90	0.011
C-index (95%CI): 0.92(0.81-1.00)
