# Supplementary material for: Development and validation of nomograms to recurrence and survival in patients with early-stage cervical adenocarcinoma
Source: J Cancer Res Clin Oncol. 2023 Aug 1;149(15):13727–39. doi: 10.1007/s00432-023-05068-4 (PMC10590295; doi:10.1007/s00432-023-05068-4)
Supplement: Supplementary file 5 — Supplementary file5 (XLSX 11 KB) [file 432_2023_5068_MOESM5_ESM.xlsx]

## Sheet: Sheet1
Table S3 Demographic and clinical characteristics of SEER cohort and raw data cohort
		SEER cohort	Raw data	Overall	P value
		(N=1679)	(N=131)	(N=1810)
Age					0.03
	<=55 years	1356 (80.8%)	95 (72.5%)	1451 (80.2%)
	>55 years	323 (19.2%)	36 (27.5%)	359 (19.8%)
Stage					<0.01
	I	1564 (93.2%)	97 (74.0%)	1661 (91.8%)
	II	115 (6.8%)	34 (26.0%)	149 (8.2%)
Tumor size(mm)					0.653
	≤40	1502 (89.5%)	115 (87.8%)	1617 (89.3%)
	>40	177 (10.5%)	16 (12.2%)	193 (10.7%)
Number of positive LNs					<0.01
	Median [Min, Max]	0 [0, 0]	0 [0, 13.0]	0 [0, 13.0]
